# Supplementary material for: Promises and Pitfalls of Regenerative Therapies for Androgenetic Alopecia: Platelet-Rich Plasma, Photobiomodulation, Stem Cells, and Exosomes
Source: Med Sci (Basel). 2025 Dec 22;14(1):5. doi: 10.3390/medsci14010005 (PMC12821594; doi:10.3390/medsci14010005)
Supplement: Supplementary file 1 [file medsci-14-00005-s001.zip]

Archive with 2 entries (2 files):
- Table S1_ve 02.xlsx
- Table S2_ve 02.xlsx
