# Supplementary material for: Promises and Pitfalls of Regenerative Therapies for Androgenetic Alopecia: Platelet-Rich Plasma, Photobiomodulation, Stem Cells, and Exosomes
Source: Med Sci (Basel). 2025 Dec 22;14(1):5. doi: 10.3390/medsci14010005 (PMC12821594; doi:10.3390/medsci14010005)
Supplement: Supplementary file 1 [file medsci-14-00005-s001.zip › Table S1_ve 02.xlsx]

## Sheet: Sheet1
Study	LOE	Reporting quality	Blood volume (mL)	Anticoagulant	System (open/closed)	Centrifugation (number; speed/time)	Final PRP volume (mL)	PRP type	Administration route	No. sessions (interval)	Volume (mL/cm2)	Injection depth (mm); spacing (mm)	Platelet dose (range)	Basal [platelet] (/µL)	PRP [platelet] (/µL)	Platelet size (MPV)	[Red blood cells]	[White blood cells]	PRP activation (ratio)	[Growth factor] (ng/L)	Factor increase in [platelet]	Factor increase in [WBC]	Platelet capture efficiency (%)	WBC-reducing efficiency (%)	RBC-reducing efficiency (%)	Relative composision in platelets (%)	Relative composision in WBCs (%)	Relative composision in RBCs (%)	Others
Afzal (2024)	2	Poor	30	Citrate phosphate dextrose	Open	2; 2500 rpm / 10 min - 3500 rpm / 15 min	-	PRP	Intradermal; interfollicular	6 (monthly)	0.1-0.2	-	-	150000-450000	-	-	-	-	Calcium gluconate (1:9)	-	-	-	-	-	-	-	-	-	-
Ali Khan (2024)	3	Poor	25-35	-	Open	2; 1500 rpm / 5 min - 2500 rpm / 15 min	-	PRP	Intradermal	16 (every 4 weeks)	0.1-0.2	-	-	-	-	-	-	-	None	-	-	-	-	-	-	-	-	-	-
Anees (2023)	4	Poor	20	Sodium citrate	Open	2; 2500 rpm / 12 min - 4000 rpm / 6 min	1	PRP	-	4 (weekly)	0.1	-	-	-	-	-	-	-	Calcium chloride	-	-	-	-	-	-	-	-	-	-
Anjum (2023)	3	Poor	-	-	-	1; 2500 rpm / 15-20 min	-	PRP	-	3 (monthly)	-	-	-	-	-	-	-	-	Calcium gluconate	-	-	-	-	-	-	-	-	-	-
Asim (2023)	2	Poor	-	-	-	-	-	PRP	-	3 (monthly)	-	-	-	-	-	-	-	-	-	-	-	-	-	-	-	-	-	-	-
Balasundaram (2023)	2	Some Concerns	19	Acid citrate dextrose	Open	2; 400 g / 10 min - 900 g / 10 min	2	Pure PRP	Intradermal; interfollicular	3 (monthly)	0.1-0.2	3-4; 10	1.8-2.04 x 109	-	9-10.2 x 105	-	-	-	None	-	3-5	-	-	-	-	70-90	-	-	-
Batni (2025)	4	Some Concerns	150	Citrate phosphate dextrose	Closed	2	15-20	L-PRP	-	3 (monthly)	-	-	-	160±25.8 x 103	1150±87 x 103	-	-	0.6±0.06 x 103	None	-	5 (5-7)	-	-	-	-	-	-	-	-
Batni (2025)	4	Some Concerns	150	Citrate phosphate dextrose	Closed	2	15-20	L-PRP	-	3 (monthly)	-	-	-	206±40.7 x 103	1333±504.4 x 103	-	-	0.3±0.3 x 103	None	-	6.5 (4-10)	-	-	-	-	-	-	-	-
Batni (2025)	4	Some Concerns	150	Citrate phosphate dextrose	Closed	2	15-20	L-PRP	-	3 (monthly)	-	-	-	263.8±72.5 x 103	1629±609.2 x 103	-	-	0.43±0.17 x 103	None	-	6 (4-9)	-	-	-	-	-	-	-	-
Behrangi (2024)	3	Poor	20	Citrate dextrose	Open	2; 1500 rpm / 5 min - 1200 rpm / 5 min	6	PRP	Intradermal	3 (monthly)	-	not reported; 10	-	-	-	-	-	-	None	-	-	-	-	-	-	-	-	-	-
Bruce (2020)	2	Some Concerns	60	Citrate dextrose solution A	Open	2; 1500 rpm / 10 min - 3500 rpm / 10 min	5	PRP	-	3 (monthly)	-	not repoted; 10-20	-	238000 (166000-317000)	1029000-1171000	-	-	-	None	-	4-5	-	-	-	-	-	-	-	-
Budania (2023)	3	Some Concerns	16	Sodium citrate	Open	2; 160 g / 10 min - 400 g / 10 min	1	PRP	-	3 (monthly)	-	-	-	192000±30000	764000±175000	-	-	-	Calcium gluconate	-	-	-	-	-	-	-	-	-	-
Budania (2023)	3	Some Concerns	16	Sodium citrate	Open	1; 100 g / 10 min	1	PRP	-	3 (monthly)	-	-	-	192000±30000	692000±127000	-	-	-	4 °C activation (15 min)	-	-	-	-	-	-	-	-	-	-
Butt (2020)	2	Poor	9	Sodium citrate	Closed	1; 650 g / 10 min	5	PRP	Intradermal	2 (monthly)	-	-	-	-	-	-	-	-	None	-	-	-	-	-	-	-	-	-	-
Carvalho (2020)	2	Poor	10-15	Sodium citrate	Open	1; 3200 rpm / 4 min	3-6	PRP	Intradermal	4 (every 2-3 weeks)	-	not repoted; 10	-	-	-	-	-	-	None	-	-	-	-	-	-	-	-	-	-
Chuah (2023)	2	Poor	-	-	Closed	-	-	PRP	-	4 (every 3 weeks)	-	-	-	-	-	-	-	-	None	-	-	-	-	-	-	-	-	-	-
Dicle (2020)	2	Poor	28	Citrate dextrose solution A	Open	1; 1700 g / 5 min	5	PRP	Intradermal	3 (monthly)	-	not repoted; 5	-	-	-	-	-	-	Physical activation (bio-activator tube)	-	-	-	-	-	-	-	-	-	-
Dubin (2020)	2	Poor	22	-	Open	1; 3500 rpm / 10 min	4	PRP	Subdermal	3 (monthly)	-	3-8; 10-20	-	-	-	-	-	-	None	-	-	-	-	-	-	-	-	-	-
El-Husseiny (2021)	3	Some Concerns	10	tri-sodium citrate	Open	2; 1000 rpm / 10 min - 2000 rpm / 10 min	-	PRP	Intradermal	3 (every 3 weeks)	-	not reported; 10	-	-	-	-	-	-	Calcium gluconate (1:9)	VEGF: first session non-activated, 200 (125-400); first session activated, 200 (125-270); third session activated 180 (125-250)	-	-	-	-	-	-	-	-	-
El-Husseiny (2021)	3	Some Concerns	10	tri-sodium citrate	Open	1; 3500 rpm / 10 min	-	PRP	Intradermal	3 (every 3 weeks)	-	not reported; 10	-	-	-	-	-	-	Calcium gluconate	VEGF: first session non-activated, 200 (200-270); first session activated, 180 (125-280); third session activated 180 (125-250)	-	-	-	-	-	-	-	-	-
Gentile (2020)	2	Poor	55	Sodium citrate	Open	2; 1200 rpm / 10 min - 1200 rpm / 15 min	9	PRP	-	-	-	-	-	1 x 106	-	-	-	-	None	-	-	-	-	-	-	-	-	-	-
Gentile (2020)	2	Poor	18	Sodium citrate	Open	2; 3000 rpm / 6 min - 3000 rpm / 2 min	8.5	PRP	-	-	-	-	-	1 x 106	-	-	-	-	None	-	-	-	-	-	-	-	-	-	-
Gentile (2020)	2	Poor	18	ACD	Open	1; 1100 g / 10 min	9	PRP	-	-	-	-	-	1 x 106	-	-	-	-	Calcium	-	-	-	-	-	-	-	-	-	-
Gressenberger (2020)	2	Poor	20	Sodium citrate	Open	1; 2800 rpm / 9 min	3-4	PRP	Intracutenrous	5 (every 4-6 weeks)	-	not reported; 10	-	-	-	-	-	-	None	-	-	-	-	-	-	-	-	-	-
Haddad (2022)	2	Poor	-	-	-	-	-	PRP	Intradermal	4 (monthly)	-	not reporeted; 10-20	-	-	-	-	-	-	None	-	-	-	-	-	-	-	-	-	-
Hetz (2022)	4	Poor	15	-	Closed	1; 1500 rpm / 5 min	5-6	Pure PRP	-	3-7 (monthly)	-	3; 10	-	-	-	-	-	-	None	-	-	-	-	-	-	-	-	-	-
Ince (2020)	2	Poor	-	-	-	-	4-5	PRP	Intradermal	4 (0, 1, 3, 6 months)	0.1	-	-	-	830 (712-877)	-	-	-	None	-	-	-	-	-	-	-	-	-	-
Ince (2020)	2	Poor	-	-	-	-	4-5	Allogenic PRP (high estrogen)	Intradermal	4 (0, 1, 3, 6 months)	0.1	-	-	-	794 (754-898)	-	-	-	None	-	-	-	-	-	-	-	-	-	-
Islek (2022)	4	Poor	20	Sodium citrate	Open	2; 1500 rpm / 5 min - 2500 rpm / 20 min	-	PRP	-	4 (every 3 weeks)	-	-	-	-	-	-	-	-	None	-	-	-	-	-	-	-	-	-	-
Kapoor (2020)	3	Poor	-	-	-	-	1.5	PRP	-	8 (every 3 weeks)	-	not reported; 10	-	-	-	-	-	-	None	-	-	-	-	-	-	-	-	-	-
Khoso (2024)	3	Poor	20	Sodium citrate	Open	2; 2000 rpm / 6 min - 4000 rpm / 10 min	-	PRP	Intradermal	4 (monthly)	-	-	-	-	-	-	-	-	None	-	-	-	-	-	-	-	-	-	-
Singh (2020)	2	Some Concerns	18	Sodium citrate	Open	2; 2200 rpm / 12 min - 3000 rpm / 6 min	3-3.5	PRP	Intradermal	3 (monthly)	0.05-0.1	not reported; 10	-	-	-	-	-	-	Calcium gluconate (1:9)	-	4.2	-	-	-	-	-	-	-	-
Leonik (2024)	2	Poor	-	-	Open	1; 1100 g / 10 min	-	PRP	-	3 (monthly)	-	4; not reported	-	-	-	-	-	-	None	-	-	-	-	-	-	-	-	-	-
Linkov (2022)	4	Poor	60	-	Open	2	5	PRP (needleless)	Transdermal	3 (monthly)	-	1.4; not reported	-	-	-	-	-	-	None	-	-	-	-	-	-	-	-	-	-
Lotfi (2022)	4	Poor	20	Citrate phosphate dextrose	Open	2; 900 g / 15 min - 2500 g / 15 min	-	PRP + platelet gel	Intradermal	3 (0, 1, 3 months)	-	1.5-2.5; not reported	-	-	-	-	-	-	Calcium gluconate, thrombin	-	-	-	-	-	-	-	-	-	-
Makki (2020)	4	Poor	10	Sodium citrate	Open	2; 400 g / 10 min - 800 g / 10 min	3	PRP	-	4 (monthly)	-	-	-	-	-	-	-	-	None	-	-	-	-	-	-	-	-	-	-
Maletic (2022)	4	Some Concerns	120 (session 1); 10 (session 2)	Sodium citrate	Arthrex Angel System	Arthrex Angel System	8 (session 1); 4 (session 2)	PRP with PPP then PRP booster	Subcutaneous and intradermal	2 (4 months)	-	not repoted; 10	-	-	-	-	-	-	Calcium (session 1); none (session 2)	-	5.17	Leukocytes: 0.71; Neutrophils: 0.66	-	-	-	-	-	Hematocrit: 2%	-
Maletic (2022)	4	Some Concerns	60 (session 1); 10 (session 2)	Sodium citrate	Arthrex Angel System	Arthrex Angel System	4	L-PRP with PPP then PRP booster	Subcutaneous and intradermal	2 (4 months)	-	not repoted; 10	-	-	-	-	-	-	Calcium (session 1); none (session 2)	-	5.96	Leukocytes: 1.83; Neutrophil: 0.83	-	-	-	-	-	Hematocrit: 5%	-
Marin (2021)	3	Poor	8	-	Open	1; 4000 rpm / 5 min	-	PRP	-	-	-	-	-	-	-	-	-	-	Calcium citrate	-	-	-	-	-	-	-	-	-	-
Moftah (2022)	2	Some Concerns	10	Sodium citrate	-	1; 3000 rpm / 10 min	1.2	PRP	Intradermal	3 (monthly)	-	-	-	-	266±28.26 x 103	-	-	-	None	-	Median (IQR): -85.84% (-88.93, -78.99)	-	-	-	-	-	-	-	-
Moftah (2022)	2	Some Concerns	10	Sodium citrate	-	2; 1500 rpm (250 g) / 10 min - 2000 rpm (450 g) / 10 min	1.2	PRP	Intradermal	3 (monthly)	-	-	-	-	274.8±39.31 x 103	-	-	-	None	-	Median (IQR): -87.75% (-91.3, -86.06)	-	-	-	-	-	-	-	-
Moftah (2022)	2	Some Concerns	10	Sodium citrate	-	2; 1500 rpm (250 g) / 10 min - 3000 rpm (1000 g) / 10 min	1.2	PRP	Intradermal	3 (monthly)	-	-	-	-	281.1±41.38 x 103	-	-	-	None	-	Median (IQR): -87.84% (-90.68, -84.44)	-	-	-	-	-	-	-	-
Moftah (2022)	2	Some Concerns	10	Sodium citrate (large tube)	-	1; 900 rpm (220 g) / 10 min	1.2	PRP	Intradermal	3 (monthly)	-	-	-	-	315.5±66.89 x 103	-	-	-	None	-	Median (IQR): 57.21% (39.18, 69.26)	-	-	-	-	-	-	-	-
Okita (2020)	4	Some Concerns	24	Sodium citrate	Open	1; 200 g / 5min	3-9	PRP	Subdermal	3 (monthly)	0.1	-	-	-	-	-	-	-	Calcium gluconate (1:9)	-	≥2	-	-	-	-	-	-	-	-
Pakhomova (2020)	2	Some Concerns	18	Sodium citrate	Open	2; 570 g / 5 min - 1200 g / 10 min	4	PRP	Intradermal	4 (monthly)	-	-	-	-	882.5±143.62 x 103	-	-	-	Calcium chloride (1:20)	-	-	-	-	-	-	-	-	-	-
Paththinige (2020)	4	Poor	18	Sodium citrate	Open	2; (male) 3000 rpm / 4 min or (female) 3000 rpm / 3 min; 3200 rpm / 6 min]	-	PRP + booster	-	4 (weeks 0, 3, 6, 14)	0.1	1.5-2.5; 10	-	-	-	-	-	-	Calcium gluconate (1:9)	-	-	-	-	-	-	-	-	-	-
Peng (2024)	4	Some Concerns	aphresis	-	-	-	-	Pure PRP	-	3 (monthly)	0.3	3-5; not reported	-	258.57 ± 37.03 x 103	1015.07 ± 293.11 g/L	-	0.03 ± 0.02 T/L	0.01 ± 0.01 T/L	None	-	-	-	-	-	-	-	-	-	-
Potdar (2022)	4	Poor	20	-	Open	2; 1500 rpm / 6 min - 2500 rpm / 15 min	2-3	PRP	-	6 (3 weeks)	0.1	-	-	-	-	-	-	-	None	-	4-5	-	-	-	-	-	-	-	-
Qu (2021)	2	Poor	40	-	-	2; 310 g / 4 min - 300 g / 3 min	4	PRP	Subdermal	3 (monthly)	-	-	-	-	-	-	-	-	None	-	-	-	-	-	-	-	-	-	-
Ruthvik (2024)	3	Poor	20	-	Open	2; 1000 rpm / 10 min - 3500 rpm / 10 min	-	PRP	-	(monthly)	-	-	-	-	-	-	-	-	None	-	-	-	-	-	-	-	-	-	-
Sasaki (2021)	2	Poor	-	Sodium citrate	Open	1; 1500 g / 10 min	5	PRP	Intradermal	2 (months 0, 3)	-	-	-	-	-	-	-	-	-	-	4.5	-	-	-	-	-	-	-	-
Sasaki (2021)	2	Poor	44	-	-	-	6	PRP	Intradermal	2 (months 0, 3)	-	-	-	-	-	-	-	-	-	-	4.5	-	-	-	-	-	-	-	-
Shapiro (2020)	2	Poor	10	-	Open	1; 1500 g / 5 min	5	PRP	-	3 (monthly)	0.1-0.2	3-4; not reported	-	-	-	-	-	-	None	-	-	-	-	-	-	-	-	-	-
Sharma (2024)	4	Poor	26	None	Open	1; 60.3 g (700 rpm) / 5 min	4	PRF	Intradermal	3 (weeks 2, 4, 8)	-	1.5-2.5; 10	-	-	-	-	-	-	None	-	-	-	-	-	-	-	-	-	-
Shashank (2021)	4	Poor	30	None	Open	1; 800 rpm / 4 min	3	PRF	Intradermal	4 (monthly)	-	-	-	-	-	-	-	-	None	-	-	-	-	-	-	-	-	-	-
Siah (2020)	2	Poor	20	-	Open	2; 300 g / 15 min - 700 g / 17 min	-	PRP	-	5 (every 2 weeks)	0.1	-	-	-	-	-	-	-	None	VEGF: 7437 pg/ml; VEGF: 125 pg/ml	6.96	-	-	-	-	-	-	-	-
Singh (2023)	2	Some Concerns	25	Sodium citrate	Open	2; 1400 rpm / 15 min - 2200 rpm / 17 min	4-5	PRP	Intradermal	3 (monthly)	0.05-0.1	not reported; 10	-	-	6-8 x 105	-	-	-	Calcium gluconate	-	3-5	-	-	-	-	-	-	-	-
Singh (2023)	2	Some Concerns	25	Sodium citrate	Open	2; 1400 rpm / 15 min - 2200 rpm / 17 min	4-5	PRP	Intradermal	3 (monthly)	0.05-0.1	not reported; 10	-	-	8.1-10 x 105	-	-	-	Calcium gluconate	-	3-5	-	-	-	-	-	-	-	-
Singh (2023)	2	Some Concerns	25	Sodium citrate	Open	2; 1400 rpm / 15 min - 2200 rpm / 17 min	4-5	PRP	Intradermal	3 (monthly)	0.05-0.1	not reported; 10	-	-	>10 x 105	-	-	-	Calcium gluconate	-	3-5	-	-	-	-	-	-	-	-
Sorce (2021)	4	Some Concerns	64-96	ACD	Open	2; not reported - 3500 rpm / 5 min	6.5-9.5	PRP	-	3 (every 3 months)	0.05-0.1	-	-	>200000	1000000	-	-	-	None	-	-	-	-	-	-	-	-	-	-
Stefanis (2024)	3	Poor	8-10	Sodium citrate	Open	1; 3900 rpm / 10 min	4-5	PRP	-	3 (monthly)	-	not reported; 5-10	-	-	-	-	-	-	None	-	-	-	-	-	-	-	-	-	-
Stefanis (2024)	3	Poor	8-10	Sodium citrate	Open	1; 1500 g / 5 min	4-5	PRP	-	3 (monthly)	-	not reported; 5-10	-	-	-	-	-	-	None	-	-	-	-	-	-	-	-	-	-
Sultana (2020)	2	Poor	18	Sodium citrate	Open	1; 1100 rpm / 10 min	1	PRP	-	3 (monthly)	0.1	2-3; not reported	-	-	-	-	-	-	None	-	-	-	-	-	-	-	-	-	-
Tawfik (2023)	4	Poor	-	-	-	-	-	PRP	-	8 (monthly for 4 months + additional)	-	-	-	-	-	-	-	-	-	-	-	-	-	-	-	-	-	-	-
Tawfik (2023)	4	Poor	-	-	-	-	-	PRP	-	4 (monthly)	-	-	-	-	-	-	-	-	-	-	-	-	-	-	-	-	-	-	-
Tawfik (2023)	4	Poor	-	-	-	-	-	PRP	-	5 (monthly)	-	-	-	-	-	-	-	-	-	-	-	-	-	-	-	-	-	-	-
Tawfik (2023)	4	Poor	-	-	-	-	-	PRP	-	13 (monthly injections for 4 months + additional)	-	-	-	-	-	-	-	-	-	-	-	-	-	-	-	-	-	-	-
Tawfik (2024)	3	Poor	10	-	Open	2; 130 rpm / 10 min - 2000 rpm / 10 min	-	PRP	-	6 (every 2 weeks for 4 sessions, then monthly for 2 sessions)	0.1	-	-	-	-	-	-	-	Calcium gluconate	-	4-4.5	-	-	-	-	-	-	-	-
Wei (2023)	2	Some Concerns	30	-	-	-	-	PRP	Subcutaneous	3 (monthly)	0.1	-	-	124-338 (no unit)	496-1171 (no unit)	-	-	-	None	-	-	-	-	-	-	-	-	-	-
Yao (2025)	4	Poor	20	-	-	1; 700 rpm / 5 min	-	PRF	-	(monthly)	-	not reported; 10	-	-	-	-	-	-	-	-	-	-	-	-	-	-	-	-	-
Khaled Yaseer (2020)	4	Poor	18	Sodium citrate	Open	1; 800 rpm / 15 min	-	PRP	-	3 (monthly)	-	not reported; 10	-	-	-	-	-	-	None	-	2.25	-	-	-	-	-	-	-	-
Zhang (2024)	4	Poor	36	-	-	-	-	PRP	-	6 (monthly)	-	-	-	-	-	-	-	-	None	-	-	-	-	-	-	-	-	-	-
Zhou (2021)	2	Poor	30	Sodium citrate	Open	2; 200 g / 15 min - 1200 g / 15 min	3	PRP	Subcutaneous	3 (monthly)	0.1	1.5-2.5; not reported	-	-	-	-	-	-	Calcium chloride	(pg/mL) EGF: 29.96±30.25; FGF-2: 14.49±2.94; FGF-7: 80.39; IGF-1: 105.13; HGF: 53.5±12.42; PDGF-BB: 85.78±40.66; VEGF-A: 99.69±15.51	-	-	-	-	-	-	-	-	-
Nguyen (2025)	4	Poor	25.5	-	Open	3; 2100 rpm / 10 min - 1100 rpm / 10 min - 3700 rpm / 5 min	3-5	PRP	Subcutaneous	3 (monthly)	0.2-0.3	3-5; not reported	-	-	-	-	-	-	-	-	-	-	-	-	-	-	-	-	-
Koç Babayiğit (2025)	3	Poor	-	-	Closed	-	-	PRP	Intradermal	6 (monthly)	-	-	-	-	-	-	-	-	-	-	-	-	-	-	-	-	-	-	-
Brinks (2025)	4	Poor	-	-	-	-	-	PRP	-	-	-	-	-	-	-	-	-	-	-	-	-	-	-	-	-	-	-	-	-
Farooqi (2025)	4	Poor	-	-	-	-	-	PRF	-	-	-	-	-	-	-	-	-	-	-	-	-	-	-	-	-	-	-	-	-
Khan (2025)	4	Poor	20	-	Open	2; not reported	-	PRP	-	3 (monthly)	-	-	-	-	-	-	-	-	-	-	-	-	-	-	-	-	-	-	-
Nilforoushzadeh (2025)	3	Poor	10	Sodium citrate	-	2; 160 g / 10 min - 400 g / 10 min	2 cc	PRP	-	2 (monthly)	-	-	-	-	-	-	-	-	-	-	-	-	-	-	-	-	-	-	-
