# Supplementary material for: Promises and Pitfalls of Regenerative Therapies for Androgenetic Alopecia: Platelet-Rich Plasma, Photobiomodulation, Stem Cells, and Exosomes
Source: Med Sci (Basel). 2025 Dec 22;14(1):5. doi: 10.3390/medsci14010005 (PMC12821594; doi:10.3390/medsci14010005)
Supplement: Supplementary file 1 [file medsci-14-00005-s001.zip › Table S2_ve 02.xlsx]

## Sheet: Sheet1
Study	LOE	Reporting Quality	Device	Light Source	No. Laser diodes	No. LEDs	Power density (mW/cm2)	Exposure time (min)	Fluence (J/cm2)	Distance (mm)	Wavelength (nm)	Beam area/Spot size (mm)	Continuous/Pulsed	Treatment frequency	Treatment duration
Eitta (2022)	2	Some Concern	iGROW1 cap/helmet	LED and laser	21	30	-	25	-	-	laser: 655; LED: 650-670	-	Continuous	Three time weekly (not on consecutive days)	3 months
Amer (2021)	3	Some Concern	iGrow/helmet	-	-	-	-	20	-	-	655	-	-	Twice weekly	16 weeks
Cao (2021)	2	Some Concern	Comb	LED	-	-	90	-	60	-	630±5	-	-	Once every 2 weeks	12 weeks
Chandrashekar (2024)	3	Some Concern	RedTouch	Laser	-	-	-	20	-	-	675	0.7	-	Twice weekly (x8), once weekly (x4), once every 2 weeks (x2)	12 weeks
Gemeda (2023)	2	Poor	iGROW and Hairmax (headband, comb, helmet)	-	-	-	-	-	-	-	-	-	-	-	-
Kim (2023)	3	Some Concern	Helmet	LED	-	720 (240 for each wavelength)	1.3	20	-	-	630-690, 820-880, 910-970	-	-	Once daily	24 weeks
Liu (2021)	2	Some Concern	iHelmet	Laser	200	-	-	30	-	-	650	-	-	Once evey 2 days	6 months
Lodi (2021)	3	Some Concern	-	LED	-	-	60±20%	24	120	-	417±10	-	-	Twice a week	10 weeks
Mahe (2021)	3	Some Concern	GentleWaves	LED	-	-	-	70s	0.1	-	590, 870	-	-	Once per day	3 days
Neema (2024)	2	Some Concern	GeoHaAc/helmet	LED	-	-	80±10%	10	-	0.6±0.1	633±10	-	-	Three times weekly	6 months
Qiu (2022)	4	Some Concern	iHelmet/helmet	Laser	200	-	-	20	-	-	650	-	-	Once every 2 days	38-40 weeks
Sorbellini (2023)	4	Some Concern	RedTouch laser	Laser	-	-	-	20	-	-	675	0.7	-	Twice a week	5 weeks
Tantiyavarong (2024)	3	Some Concern	Helmet	LED	-	-	50	20	40	-	633	-	-	Once weekly	24 weeks
Tantiyavarong (2024)	3	Some Concern	Helmet	LED	-	-	50	20	40	-	522	-	-	Once weekly	24 weeks
Thomas (2025)	2	Some Concern	REVIAN cap-type	LED	-	119	1.67	10	-	-	625-660	-	-	Once daily	16 weeks
Thomas (2025)	2	Some Concern	REVIAN cap-type	LED	-	119	1.67	10	-	-	425	-	-	Once daily	16 weeks
Thomas (2025)	2	Some Concern	REVIAN cap-type	LED	-	168	3.34	10	-	-	425, 625-660	-	-	Once daily	16 weeks
Yoon (2020)	2	Some Concern	HAIRUP/helmet	LED and laser	21	30	2.56	25	-	-	655±5	-	-	Once every 2 days	16 weeks
